# Supplementary material for: Triethylamine-Promoted Oxidative Cyclodimerization of 2H-Azirine-2-carboxylates to Pyrimidine-4,6-dicarboxylates: Experimental and DFT Study
Source: Molecules. 2023 May 24;28(11):4315. doi: 10.3390/molecules28114315 (PMC10254727; doi:10.3390/molecules28114315)
Supplement: Supplementary file 1 [file molecules-28-04315-s001.zip]

Archive with 1 entries (1 files):
- molecules-2407675-supplementary.pdf
